# Supplementary material for: Every Step Counts—How Can We Accurately Count Steps with Wearable Sensors During Activities of Daily Living in Individuals with Neurological Conditions?
Source: Sensors (Basel). 2025 Sep 11;25(18):5657. doi: 10.3390/s25185657 (PMC12473868; doi:10.3390/s25185657)
Supplement: Supplementary file 1 [file sensors-25-05657-s001.zip]

Archive with 1 entries (1 files):
- sensors-3803573-supplementary.pdf
